# Supplementary material for: Green Synthesis and Characterization of Rosa roxburghii Tratt.-Mediated Gold Nanoparticles for Visual Colorimetric Assay of Tiopronin
Source: Nanomaterials (Basel). 2025 Oct 3;15(19):1513. doi: 10.3390/nano15191513 (PMC12525941; doi:10.3390/nano15191513)
Supplement: Supplementary file 1 [file nanomaterials-15-01513-s001.zip]

Archive with 1 entries (1 files):
- nanomaterials-3827317-supplementary.pdf
